# Supplementary material for: Metabolic tracing reveals novel adaptations to skeletal muscle cell energy production pathways in response to NAD + depletion
Source: Wellcome Open Res. 2019 Sep 17;3:147. Originally published 2018 Nov 15. [Version 2] doi: 10.12688/wellcomeopenres.14898.2 (PMC6305244; doi:10.12688/wellcomeopenres.14898.2)
Supplement: Supplementary file 1 [file wellcomeopenres-3-16916-s0000.tgz]

Archive with 1 entries (1 files):
- a73316ab-52fd-4012-9334-18d5b562bce0_FigS1.tiff
