# Supplementary material for: Metabolic tracing reveals novel adaptations to skeletal muscle cell energy production pathways in response to NAD + depletion
Source: Wellcome Open Res. 2019 Sep 17;3:147. Originally published 2018 Nov 15. [Version 2] doi: 10.12688/wellcomeopenres.14898.2 (PMC6305244; doi:10.12688/wellcomeopenres.14898.2)
Supplement: Supplementary file 2 [file wellcomeopenres-3-16916-s0001.tgz]

Archive with 1 entries (1 files):
- 9c12d1b1-dc37-46c2-8b6c-c218aea1dcde_FigS2.tiff
