# Supplementary material for: Metabolic tracing reveals novel adaptations to skeletal muscle cell energy production pathways in response to NAD + depletion
Source: Wellcome Open Res. 2019 Sep 17;3:147. Originally published 2018 Nov 15. [Version 2] doi: 10.12688/wellcomeopenres.14898.2 (PMC6305244; doi:10.12688/wellcomeopenres.14898.2)
Supplement: Supplementary file 3 [file wellcomeopenres-3-16916-s0002.tgz]

Archive with 1 entries (1 files):
- 14578bde-1ebe-4880-9830-4adc8f022c54_FigS3.tiff
